# Supplementary material for: Telomere-to-telomere gap-free genome assembly provides genetic insight into the triterpenoid saponins biosynthesis in Platycodon grandiflorus
Source: Hortic Res. 2025 Feb 1;12(5):uhaf030. doi: 10.1093/hr/uhaf030 (PMC11992332; doi:10.1093/hr/uhaf030)
Supplement: Web_Material_uhaf030 [file web_material_uhaf030.zip]

Archive with 2 entries (2 files):
- Supplementary figure1-24.pdf
- Supplementary table1-28 .xlsx
