# Supplementary material for: Telomere-to-telomere gap-free genome assembly provides genetic insight into the triterpenoid saponins biosynthesis in Platycodon grandiflorus
Source: Hortic Res. 2025 Feb 1;12(5):uhaf030. doi: 10.1093/hr/uhaf030 (PMC11992332; doi:10.1093/hr/uhaf030)
Supplement: Web_Material_uhaf030 [file web_material_uhaf030.zip › Supplementary table1-28 .xlsx]

## Sheet: Table S1
Table S1. Results of k-mer analysis data
Parameter	Value
K-mer	19
K-mer number	28689522456
K-mer depth	51.6
Genome size (Mb)	34.89
Data size (Gb)	62.57
Sequencing depth	62.57
Heterozygous Ratio(%)	0.91
Duplication Ratio(%)	53.9

## Sheet: Table S2
Table S2. Statistics of ONT Ultra-long sequencing data
Rank	Flag	TotalBase	TotalReads	MaxLen	AvgLen	N50	L50	N90	L90	meanQ
>0	all	52084442898	4892345	1777923	10646.1	46078	296268	4115	1825011	10.06
>0	pass	48233714000	4270165	569756	11295.5	47692	268850	4386	1596591	10.79
>0	fail	3850728898	622180	1777923	6189.09	26525	31145	2419	251159	5.05
>10000	all	41762565907	1021040	1777923	40902	62331	199971	17235	702557	10.23
>10000	pass	39119617621	944928	569756	41399.6	63128	185797	17482	648907	10.6
>10000	fail	2642948286	76112	1777923	34724.5	50586	14595	14720	54244	5.53
>20000	all	36235259780	629794	1777923	57535.1	72192	158758	28290	477605	10.26
>20000	pass	34084927131	588872	569756	57881.7	72693	148630	28468	446178	10.58
>20000	fail	2150332649	40922	1777923	52547.1	63881	10250	26199	31522	5.58
>30000	all	31929893231	454205	1777923	70298.4	80598	130530	38426	360263	10.28
>30000	pass	30107352581	426706	569756	70557.6	80952	122702	38557	338287	10.58
>30000	fail	1822540650	27499	1777923	66276.6	74553	7872	36655	22007	5.6
>40000	all	28176559847	345970	1777923	81442.2	88607	108314	48107	281753	10.29
>40000	pass	26618776312	326119	569756	81622.9	88865	102130	48199	265513	10.58
>40000	fail	1557783535	19851	1777923	78473.8	84209	6201	46818	16249	5.61
>50000	all	24723048251	268790	1777923	91979.1	96859	89670	57795	222790	10.3
>50000	pass	23389328126	253952	569756	92101.4	97052	84738	57865	210462	10.57
>50000	fail	1333720125	14838	1777923	89885.4	93682	4940	56695	12332	5.63
>60000	all	21575607444	211322	1777923	102098	105024	74058	67438	177399	10.3
>60000	pass	20434898550	200014	569756	102167	105145	70107	67472	167893	10.57
>60000	fail	1140708894	11308	1777923	100876	102462	3954	66809	9507	5.64
>70000	all	18711099919	167109	1777923	111969	113377	60918	77106	141630	10.3
>70000	pass	17733227394	158315	569756	112012	113485	57729	77121	134171	10.56
>70000	fail	977872525	8794	1777923	111198	111321	3192	76748	7460	5.64
>80000	all	16116720006	132420	1777923	121709	121719	49872	86744	113068	10.3
>80000	pass	15280164426	125516	569756	121739	121783	47292	86774	107172	10.56
>80000	fail	836555580	6904	1777923	121170	120255	2580	86294	5896	5.64
>90000	all	13789158271	104964	1777923	131370	130311	40626	96601	90174	10.3
>90000	pass	13078879722	99552	569756	131377	130383	38553	96623	85526	10.56
>90000	fail	710278549	5412	1777923	131241	129145	2074	96089	4649	5.64
>100000	all	11739343158	83347	1777923	140849	138831	33001	106225	71952	10.31
>100000	pass	11143857716	79145	569756	140803	138861	31357	106230	68329	10.55
>100000	fail	595485442	4202	1777923	141715	138265	1644	106074	3624	5.64
>110000	all	9900560049	65800	1777923	150464	147504	26574	116189	57040	10.3
>110000	pass	9399602043	62500	569756	150394	147566	25262	116197	54184	10.55
>110000	fail	500958006	3300	1777923	151805	146306	1312	115966	2856	5.64
>120000	all	8313826927	51985	1777923	159927	156381	21350	125825	45218	10.3
>120000	pass	7893987183	49392	569756	159823	156471	20308	125825	42966	10.55
>120000	fail	419839744	2593	1777923	161913	154647	1042	125834	2252	5.63
>130000	all	6935553323	40940	1777923	169408	165240	17060	135609	35715	10.3
>130000	pass	6586691071	38915	569756	169258	165346	16242	135612	33953	10.54
>130000	fail	348862252	2025	1777923	172278	163783	819	135551	1763	5.62
>140000	all	5741325206	32080	1777923	178969	174249	13539	145400	28055	10.29
>140000	pass	5452458146	30500	569756	178769	174286	12899	145442	26678	10.54
>140000	fail	288867060	1580	1777923	182827	173573	641	144754	1378	5.61
>150000	all	4723426626	25048	1777923	188575	183171	10689	155322	21954	10.3
>150000	pass	4492474628	23868	569756	188222	183102	10210	155325	20925	10.53
>150000	fail	230951998	1180	1777923	195722	185083	479	155241	1029	5.59
>160000	all	3860186320	19473	1777923	198233	192353	8388	165145	17099	10.29
>160000	pass	3672543039	18573	569756	197736	192215	8023	165138	16314	10.52
>160000	fail	187643281	900	1777923	208493	196112	365	165474	785	5.56
>170000	all	3137275833	15088	1777923	207932	201150	6549	175072	13270	10.28
>170000	pass	2983293676	14392	569756	207288	200853	6269	175068	12663	10.51
>170000	fail	153982157	696	1777923	221239	206310	282	175911	607	5.57
>180000	all	2527975379	11604	1777923	217854	210639	5069	184937	10218	10.26
>180000	pass	2401147321	11063	569756	217043	210395	4853	184900	9747	10.49
>180000	fail	126828058	541	1777923	234433	215841	217	185572	472	5.51
>190000	all	2034739284	8935	1777923	227727	219895	3922	194675	7877	10.24
>190000	pass	1929521981	8511	569756	226709	219507	3755	194621	7508	10.48
>190000	fail	105217303	424	1777923	248154	228213	169	195542	370	5.44
>200000	all	1611810219	6764	1777923	238292	230300	2981	204817	5968	10.22
>200000	pass	1523911046	6429	569756	237037	229757	2851	204786	5676	10.47
>200000	fail	87899173	335	1777923	262386	240655	132	205483	292	5.45

## Sheet: Table S3
Table S3. Statistics of PacBio HiFi sequencing data
Parameter	Value
HiFi reads	2396670
HiFi Yield (bp)	34684033910
HiFi read length (mean, bp)	14471
HiFi read length (median, bp)	13893
HiFi read length N50 (median, bp)	14649
HiFi read quality (median)	Q33

## Sheet: Table S4
Table S4.Statistics of next-generation sequencing data
Type	Raw data	Clean data
Number of sequences	240399832	240390318
Summery length	36059974800	34889324872
Average length	150	145
Max length	150	150
N50	150	150
Q20 (%)	98.26	98.24
Q30(%)	95.22	95.16

## Sheet: Table S5
Table S5.Statistics of Hi-C sequencing data
Parameter	Value
Raw reads	582888256
Raw bases	87433238400
Clean reads	582534104
Clean bases	86938654434
Q20_rate	0.97959
Q30_rate	0.94493

## Sheet: Table S6
Table S6.Statistics of initial assembly result
Method	Genome size(bp)	Contig N50(bp)	Contig number	QV	Busco
Hifiasm (HiFi+ONT)	629877945	65554386	427	31.1635	96.9
Hifiasm (HiFi)	659550773	53789653	1129	29.0407	96
Next denovo (ONT)	658609181	27156596	99	27.6642	97.4

## Sheet: Table S7
Table S7. Gap number of Platycodon grandiflorus T2T genome
Chromosome ID	Length (bp)	Gap number
chr1	101697568	0
chr2	81363285	0
chr3	81428845	0
chr4	65606615	0
chr5	61507709	0
chr6	52183240	0
chr7	51228895	0
chr8	52093513	0
chr9	46446420	0

## Sheet: Table S8
Table S8. Characteristics of genome assembly of P.grandiflorus.
Genome features	P.grandiflorus (This study, T2T version)	Caltivar doraji (Kim et al.,2020)	Caltivar doraji (Lee et al.,2023)	Caltivar XJD (Jia et al.,2022)
Sequence number	9 contigs	4816 scaffolds	429 contigs	99 scaffolds
Pseudochromosomes	9	-	9	9
Assembly size (Mb)	593.56	680.18	574.71	622.86
Max length (bp)	101697568	1387349	93483513	104366066
N50 of scaffold length (Mb)	65.61	0.28	64.55	65.83
Total contig length (Mb)	593.56	-	608.03 based on de novo, and 575.00 based on Canu	167
N50 contig length (Mb)	65.61	-	0.56 based on de novo, and 1.54 based on Canu	28.33
Number of genes	27808	44508	41355	22358
Mean CDS length (bp)	1115	1057	982	1238
Functional annotated (%)	100	80.36	80.5	95.27

## Sheet: Table  S9
Table S9. Statistics of genome consistency.
Mapping reads	Mapping rate(%)	Average sequencing depth	Coverage(%)	Coverage at least 4X(%)	Coverage at least 10X(%)	Coverage at least 20X(%)
Illumina	99.39	57.73	99.59	99.18	98.38	95.95
ONT	100	35.8	100	99.98	99.64	91.52
HiFi	99.56	56.08	99.95	99.91	99.87	98.89

## Sheet: Table  S10
Table S10. Statistics of genome BUSCO.
Item	Number	Percent(%)
Complete BUSCOs (C)	1587	98.4
Complete and single-copy BUSCOs (S)	1549	96
Complete and duplicated BUSCOs (D)	38	2.4
Fragmented BUSCOs (F)	12	0.7
Missing BUSCOs (M)	15	0.9
Total BUSCO groups searched	1614	100

[truncated: 18 more sheets: Table S11, Table S12, Table S13, Table S14, Table S15, Table S16, Table S17, Table S18, Table S19, Table S20, Table S21, Table S22, Table S23, Table S24, Table S25, Table S26, Table S27, Table S28]
